# Supplementary material for: Factors associated with unmet need for support to maintain independence in later life: a systematic review of quantitative and qualitative evidence
Source: Age Ageing. 2022 Oct 28;51(10):afac228. doi: 10.1093/ageing/afac228 (PMC9618284; doi:10.1093/ageing/afac228)
Supplement: aa-22-0904-File002_afac228 [file aa-22-0904-file002_afac228.zip]

Archive with 1 entries (1 files):
- aa-22-0904-File002_afac228.docx
